# Supplementary material for: Joint Associations of Multidimensional Socioeconomic Status and Healthy Lifestyle with Prevalent Hypertension: A Large Population-Based Study in Northwest China
Source: Nutrients. 2026 Jun 9;18(12):1860. doi: 10.3390/nu18121860 (PMC13305019; doi:10.3390/nu18121860)
Supplement: Supplementary file 1 [file nutrients-18-01860-s001.zip]

Archive with 1 entries (1 files):
- nutrients-4327141-supplementary.pdf
